# Supplementary material for: Development and Optimal Immune Strategy of an Alum-Stabilized Pickering emulsion for Cancer Vaccines
Source: Vaccines (Basel). 2023 Jun 28;11(7):1169. doi: 10.3390/vaccines11071169 (PMC10383433; doi:10.3390/vaccines11071169)
Supplement: Supplementary file 1 [file vaccines-11-01169-s001.zip]

Archive with 1 entries (1 files):
- vaccines-2437112-supplementary.pdf
